# Supplementary material for: Spatial Distribution of Non-Immune Cells Expressing Glycoprotein A Repetitions Predominant in Human and Murine Metastatic Lymph Nodes
Source: Cancers (Basel). 2023 Nov 28;15(23):5621. doi: 10.3390/cancers15235621 (PMC10705676; doi:10.3390/cancers15235621)
Supplement: Supplementary file 1 [file cancers-15-05621-s001.zip]

Archive with 1 entries (1 files):
- cancers-2718622-supplementary.pdf
